# Supplementary material for: Proteome-wide analysis reveals G protein-coupled receptor-like proteins in rice (Oryza sativa)
Source: Plant Signal Behav. 2024 Jun 21;19(1):2365572. doi: 10.1080/15592324.2024.2365572 (PMC11195488; doi:10.1080/15592324.2024.2365572)
Supplement: Supplementary Tables.xlsx [file KPSB_A_2365572_SM4700.xlsx]

## Sheet: Supplementary Table 1
	Supplementary Table 1: List of reported interacting protein partners mapped with OsGPCRLP930 after k-means clustering
	S.No.	Protein name	Protein description
	RED CLUSTER
	1	D1	Guanine nucleotide-binding protein alpha-1
	2	LFL1	B3 domain-containing protein LFL1
	3	MLO1	MLO protein homolog 1
	4	OS05T0341300-01	annotation not available
	5	OS10T0117800-01	Os10g0117800 protein
	6	OS10T0497900-01	Lanthionine synthetase C-like protein
	7	OS12T0593000-01	Os12g0593000 protein
	8	OsHAP3E	HAP3 subunit of HAP complex
	9	OsJ_13432	Protein kinase AKIN beta gamma-2
	10	OsJ_19863	Putative extra-large G-protein
	11	OsJ_20470	G protein-coupled receptor-related-like
	12	OsJ_33304	G-protein alpha subunit, putative
	13	P0435B05.8	Putative uncharacterized protein
	14	RGB1	Guanine nucleotide-binding protein subunit beta
	15	RGG1	Guanine nucleotide-binding protein subunit gamma 1
	16	RGG2	Guanine nucleotide-binding protein subunit gamma 2
	GREEN CLUSTER
	1	ARP2	Functions as ATP-binding component of the Arp2/3 complex
	2	ARP3	Actin-related protein 3
	3	NAP1	Probable protein NAP1
	4	OS01T0654300-01	Arp2/3 complex 34 kDa subunit
	5	OS02T0235000-01	Os02g0235000 protein
	6	OS02T0829900-01	Probable protein BRICK1
	7	OS03T0143851-01	Os03g0143851 protein
	8	OS07T0414800-01	F-actin-capping proteins bind in a Ca (2+)-independent manner
	9	OS08T0128300-01	annotation not available
	10	OS08T0129600-01	Proline-rich protein family-like
	11	OS11T0557900-01	Actin-related protein 2/3 complex subunit 5
	12	OsJ_06259	Putative PKG-Ib
	13	OsJ_08878	Actin-related protein 2/3 complex subunit
	14	OsJ_10431	Kinesin-like protein, putative, expressed
	15	OsJ_13363	Actin-related protein 2/3 complex subunit 4
	16	OsJ_15440	Arp2/3 complex 34 kDa subunit
	BLUE CLUSTER
	1	OS01T0174000-00	annotation not available
	2	OS02T0203000-00	Os02g0203000 protein
	3	OS02T0573200-01	Cryptochrome 1a
	4	OS04T0452100-01	annotation not available
	5	OsCRY2	Putative cryptochrome 2
	6	OsJ_10487	Eukaryotic translation initiation factor 2 alpha subunit family protein
	7	OsJ_19610	Putative uncharacterized
	8	PPS	Putative COP1
	9	TPC1	Two pore calcium channel protein 1

## Sheet: Supplementary Table 2
	Supplementary Table 2: List of reported interacting protein partners mapped with OsGPCRLP784 after k-means clustering
	S.No.	Protein Name	Protein Description
	RED CLUSTER
	1	134P10.3	Putative lung seven transmembrane receptors 1
	2	OS01T0836700-00	Putative lung seven transmembrane receptors 1
	3	OS01T0836800-01	Putative lung seven transmembrane receptors 1
	4	OS05T0341300-01	annotation not available
	5	OS06T0652200-01	Putative adiponectin receptor 1
	6	OS12T0511200-01	Hemolysin-iii-related family protein
	7	OsJ_12642	Expressed protein
	8	OsJ_18827	Putative lung seven transmembrane receptors 1
	9	P0435B05.8	Os01g0751300 protein
	GREEN CLUSTER
	1	ARP2	ATP-binding component of the Arp2/3 complex
	2	COLD1	GPCR-type G protein COLD1
	3	D1	Guanine nucleotide-binding protein alpha-1 subunit
	4	DN1	Putative keratin-associated protein
	5	FL	Probable transcription factor FL
	6	GS3	Seed length and weight protein long form for short seed
	7	OS01T0708100-01	Glycylpeptide N-tetradecanoyltransferase
	8	OS02T0603100-01	Putative fasciated ear2
	9	OS03T0811900-01	ADP-ribosylation factor
	10	OS07T0223100-01	ADP-ribosylation factor 1
	11	OsJ_00086	Putative disease resistance protein
	12	OsJ_06259	Putative PKG-Ib
	13	OsJ_19610	Putative uncharacterized protein OJ1735_C10.1
	14	OsJ_20470	G protein-coupled receptor-related-like
	15	RGB1	Guanine nucleotide-binding protein subunit beta
	16	RGG1	Guanine nucleotide-binding protein subunit gamma 1
	17	RGG2	Guanine nucleotide-binding protein subunit gamma 2
	18	THF1	Protein THYLAKOID FORMATION1, chloroplastic
	BLUE CLUSTER
	1	ADIPOR3	Heptahelical transmembrane protein adipor3
	2	OS03T0232500-01	GTP-binding protein
	3	OS03T0232800-02	Lecithin-cholesterol acyltransferase-like 1
	4	OsJ_10033	Phytosulfokine protein containing protein

## Sheet: Supplementary Table 3
	Supplementary Table 3: List of reported interacting protein partners mapped with OsGPCRLP630 after k-means clustering
	S.No.	Protein name	Protein description
	RED CLUSTER
	1	A2WMZ8	t-SNARE coiled-coil homology domain-containing protein
	2	A2X5F8	Cytochrome b-c1 complex subunit Rieske, mitochondrial
	3	A2X6X9	LRRNT_2 domain-containing protein
	4	A2XM49	Uncharacterized protein
	5	A2XSZ0	Cytochrome b-c1 complex subunit Rieske
	6	A2Y8G4	Uncharacterized protein
	7	A2YML2	Uncharacterized protein
	8	A2Z4J8	Uncharacterized protein
	9	A2Z7C5	1,2-dihydroxy-3-keto-5-methylthiopentene dioxygenase
	10	A2ZCG1	Uncharacterized protein
	11	A2ZD38	Protein kinase domain-containing protein
	12	A2ZLE4	Nucleoside diphosphate kinase
	13	A2ZMA2	Uncharacterized protein
	14	B8A9G4	Uncharacterized protein
	15	B8ACZ5	Eukaryotic translation initiation factor 3 subunit A
	16	B8AH89	SynN domain-containing protein
	17	B8AN86	Belongs to the pirin family.
	18	B8ANF5	Uncharacterized protein
	19	B8ANF7	Uncharacterized protein
	20	B8AYA2	Protein kinase domain-containing protein
	21	B8B3R3	G_PROTEIN_RECEP_F2_4 domain-containing protein
	22	B8B4A5	t-SNARE coiled-coil homology domain-containing protein
	23	B8B954	Protein kinase domain-containing protein
	24	B8BA77	Belongs to the pirin family.
	25	B8BDL3	Protein kinase domain-containing protein
	26	B8BDL6	Uncharacterized protein
	27	B8BFG8	Uncharacterized protein
	28	COLD1	GPCR-type G protein COLD1
	29	GPA1	Guanine nucleotide-binding protein alpha-1 subunit
	30	RGB	Guanine nucleotide-binding protein subunit beta
	31	RGG1	Guanine nucleotide-binding protein subunit gamma 1
	GREEN CLUSTER
	1	B8AUC0	Uncharacterized protein
	BLUE CLUSTER
	1	A2Z0N1	Potassium transporter
	2	B8AY80	BCAS3 domain-containing protein
